# Supplementary material for: Correlation between the Mandibular Lingula Position and Some Anatomical Landmarks in Cone Beam CT
Source: Healthcare (Basel). 2021 Dec 17;9(12):1747. doi: 10.3390/healthcare9121747 (PMC8701814; doi:10.3390/healthcare9121747)
Supplement: Supplementary file 1 [file healthcare-09-01747-s001.zip]

Archive with 1 entries (1 files):
- healthcare-1479369-supplementary.xlsx
