# Supplementary material for: Correlation between the Mandibular Lingula Position and Some Anatomical Landmarks in Cone Beam CT
Source: Healthcare (Basel). 2021 Dec 17;9(12):1747. doi: 10.3390/healthcare9121747 (PMC8701814; doi:10.3390/healthcare9121747)
Supplement: Supplementary file 1 [file healthcare-09-01747-s001.zip › healthcare-1479369-supplementary.xlsx]

## Sheet: Foglio1
Table S1. Correlations between dependent and independent variables. The values are represented as: correlation coefficient (95% confidence interval; P-value).
STUDY POPULATION
	VDLiOP	ODLiAB	ODLiPB	ODAPD	VDLiMB	ODLi2M	VDLiSN	VDCoMA	D1M	D2M	D3M	ICD	DM1M	DM2M	DM3M	DMI	LMAN
VDLiOP
ODLiAB	NS
ODLiPB	NS	NS
ODAPD	NS	0.75 (0.68;0.81;2.20E-16)	0.53 (0.42;0.63;1.94E-14)
VDLiMB	0.49 (0.37;0.59 ;1.00E-12)	0.3 (0.17;0.43;2.16E-05)	0.3(0.15;0.43;6.97E-05)	0.4 (0.26;0.51;6.45E-08)
ODLi2M	0.42 (0.3;0.54;2.88E-09)	0.21 (0.07;0.35;0.004)	NS	0.26 (0.11;0.4;0.001)	0.4 (0.27;0.52;7.16E-08)
VDLiSN	NS	- 0.22 (-0.43;0.0046;0.055)	NS	NS	NS	NS
VDCoMA	NS	0.84 (0.59;0.94;4.73E-05)	0.71 (0.34;0.89;0.002)	0.87 (0.66;0.95;1.13E-05)	0.69 (0.27;0.89;0.005)	NS	NS
D1M	NS	NS	NS	NS	0.2 (0.055;0.34;0.008)	NS	NS	NS
D2M	NS	NS	NS	NS	NS	NS	NS	0.56 (0.035;0.84;0.04)	0.48 (0.35;0.59;1.92E-10)
D3M	NS	NS	NS	- 0.3(-0.53;-0.012;0.04)	NS	NS	NS	NS	0.62 (0.37;0.79;3.97E-05)	0.46 (0.2;0.66;0.001)
ICD	NS	NS	0.21 (0.06;0.35;0.006)	0.15 (0.0013 ;0.3;0.048)	0.17 (0.026;0.31;0.02)	0.15 (-0.0064;0.29;0.06)	NS	NS	NS	0.17 (0.012;0.31;0.03)	NS
DM1M	0.23 (0.08;0.37;0.003)	NS	0.31 (0.15;0.45;0.0002)	NS	0.23 (0.073;0.37;0.004)	0.23 (0.07;0.38;0.005)	NS	NS	NS	NS	NS	0.35 (0.2;0.48;8.68E-06)
DM2M	0.16 (-0.0037;0.31;0.0556)	NS	0.41 (0.25;0.54;1.70E-06)	NS	0.23 (0.072;0.38;0.005)	NS	0.3 (0.02;0.52;0.03)	NS	NS	NS	NS	0.27 (0.11;0.41;0.001)	0.80(0.73;0.86;2.20E-16)
DM3M	NS	-0.47 (-0.74;-0.088;0.02)	NS	NS	NS	-0.75(-0.89;-0.48;4.3E-05)	NS	0.97 (0.17;0.99;0.03)	NS	NS	NS	NS	0.56 (0.1;0.81;0.02)	0.7 (0.41;0.86;0.0002)
DMI	NS	NS	NS	NS	NS	NS	NS	-0.73(-0.94;-0.12;0.03)	0.21 (0.05;0.36;0.009)	0.29(0.13;0.44;0.0007)	NS	NS	NS	NS	-0.66 (-0.87;-0.26;0.004)
LMAN	0.23 (0.08;0.37;0.003)	0.15 (-0.0067;0.3;0.06)	0.37 (0.22;0.5;2.50E-06)	0.26 (0.11;0.41;0.001)	0.28 (0.14;0.42;0.0003)	0.28 (0.12;0.42;0.0008)	NS	0.76 (0.12;0.95;0.03)	0.15 (-0.01;0.31;0.07)	0.18(0.01;0.33;0.04)	NS	0.2 (0.04;0.35;0.01)	0.36 (0.2;0.5;2.11E-05)	0.37(0.21;0.52;2.39E-05)	0.45 (0.01;0.75;0.04)	NS
MALE SUBJECTS
	DVPOSS	DOMASS	DOMPSS	DOMAMP	DVMISS	DO2MSS	DVISSS	DVCOGO	D1M	D2M	D3M	DCC	DM1M	DM2M	DM3M	DMLM	LMAN
DVPOSS
DOMASS	NS
DOMPSS	NS	NS
DOMAMP	NS	0.77 (0.64;0.85;6.08E-14)	0.47 (0.26;0.64;5.97E-05)
DVMISS	0.55 (0.36;0.69;5.31E-07)	0.31 (0.08;0.5;0.008)	NS	0.38 (0.14;0.58;0.002)
DO2MSS	0.5 (0.31;0.66;7.75E-06)	0.46 (0.26;0.63;4.79E-05)	NS	0.41 (0.18;0.61;0.001)	0.53 (0.33;0.68;4.27E-06)
DVISSS	NS	NS	NS	NS	NS	NS
DVCOGO	NS	0.96(0.005;1;0.04)	NS	0.96 (0.05;1;0.04)	NS	NS	- 0.98 (-1;-0.36;0.02)
D1M	NS	NS	NS	NS	NS	NS	NS	NS
D2M	NS	NS	NS	NS	NS	NS	NS	NS	0.39 (0.17;0.58;0.001)
D3M	NS	NS	NS	NS	NS	NS	NS	NS	0.6 (0.18;0.83;0.009)	0.67 (0.31;0.85;0.001)
DCC	NS	NS	NS	NS	NS	NS	NS	NS	-0.25 (-0.46;-0.002;0.049)	NS	NS
DM1M	0.35 (0.12;0.54;0.004)	NS	NS	NS	NS	NS	NS	0.98 (0.36;1;0.02)	NS	NS	NS	NS
DM2M	NS	NS	0.33 (0.06;0.56;0.02)	NS	NS	NS	NS	NS	NS	NS	NS	0.28 (0.03;0.5;0.03)	0.79 (0.67;0.87;1.10E-13)
DM3M	NS	-0.88 (-0.97;-0.61;0.0002)	NS	NS	-0.79 (-0.95;-0.33;0.006)	-0.86 (-0.96;-0.53;0.0007)	NS	NS	-0.65 (-0.92;0.03;0.059)	NS	NS	NS	NS	0.77 (0.32;0.94;0.006)
DMLM	NS	NS	NS	NS	NS	NS	NS	-0.98 (-1;-0.36;0.02)	NS	0.34 (0.08;0.55;0.01)	NS	NS	NS	NS	NS
LMAN	0.28 (0.03;0.5;0.03)	NS	0.52 (0.29;0.69;7.85E-05)	NS	NS	NS	NS	NS	NS	NS	NS	NS	NS	NS	NS	NS
FEMALE SUBJECTS
	DVPOSS	DOMASS	DOMPSS	DOMAMP	DVMISS	DO2MSS	DVISSS	DVCOGO	D1M	D2M	D3M	DCC	DM1M	DM2M	DM3M	DMLM	LMAN
DVPOSS
DOMASS	NS
DOMPSS	NS	NS
DOMAMP	NS	0.74 (0.65;0.82;2.20E-16)	0.56 (0.42;0.67;8.57E-11)
DVMISS	0.45(0.29;0.58;4.12E-07)	0.29 (0.12;0.45;0.001)	0.29 (0.12;0.45;0.002)	0.34 (0.16;0.49;0.0002)
DO2MSS	0.33 (0.14;0.49;0.0007)	NS	NS	NS	0.19 (-0.002;0.37;0.053)
DVISSS	NS	NS	NS	NS	-0.45 (-0.65;-0.19;0.001)	NS
DVCOGO	NS	0.77 (0.34;0.93;0.004)	0.58 (0.007;0.87;0.046)	0.8 (0.42;0.94;0.002)	NS	NS	NS
D1M	0.22 (0.03;0.4;0.02)	NS	NS	NS	NS	NS	NS	NS
D2M	NS	NS	NS	NS	NS	NS	NS	NS	0.55 (0.38;0.68;2.35E-08)
D3M	NS	-0.35 (-0.64;0.014;0.059)	NS	-0.42 (-0.68;-0.06;0.02)	NS	NS	NS	NS	0.67 (0.3;0.86;0.002)	NS
DCC	NS	NS	0.18 (-0.01;0.35;0.06)	NS	0.25 (0.06;0.41;0.009)	NS	NS	0.78 (0.3;0.94;0.007)	0.31 (0.13;0.48;0.001)	NS	NS
DM1M	NS	NS	0.2 (-0.01;0.39;0.06)	NS	NS	NS	NS	NS	NS	NS	0.49 (-0.01;0.79;0.058)	0.34 (0.14;0.5;0.0009)
DM2M	NS	NS	0.3 (0.089;0.49;0.006)	NS	0.24 (0.02;0.43;0.03)	NS	NS	NS	NS	NS	0.44 (0.02;0.72;0.04)	NS	0.75 (0.63;0.84;6.42E-15)
DM3M	NS	NS	NS	NS	NS	- 0.69 (-0.9;-0.18;0.01)	NS	0.97 (0.17;1;0.03)	NS	NS	NS	NS	0.72 (0.04;0.95;0.04)	0.72 (0.26;0.92;0.008)
DMLM	NS	NS	NS	NS	NS	NS	NS	NS	0.31 (0.11;0.49;0.003)	0.21 (-0.01;0.42;0.06)	NS	0.27 (0.06;0.45;0.01)	NS	-0.38 (-0.56;-0.16;0.001)	-0.83 (-0.97;-0.3;0.01)
LMAN	0.2 (0.007;0.38;0.04)	NS	NS	0.2 (0.003;0.38;0.047)	NS	0.23 (0.02;0.42;0.03)	NS	NS	NS	NS	0.41 (0.02;0.69;0.04)	NS	0.29 (0.07;0.48;0.01)	0.32 (0.09;0.52;0.007)	0.9 (0.62;0.98;0.0004)	NS
